# Supplementary material for: Association of Vegetables-Fruits Dietary Patterns with Gestational Diabetes Mellitus: Mediating Effects of Gut Microbiota
Source: Nutrients. 2024 Jul 17;16(14):2300. doi: 10.3390/nu16142300 (PMC11279562; doi:10.3390/nu16142300)
Supplement: Supplementary file 1 [file nutrients-16-02300-s001.zip]

Archive with 1 entries (1 files):
- nutrients-3083290-supplementary.pdf
